# Supplementary material for: Identification of an endoplasmic reticulum stress-associated gene signature to predict the immune status and prognosis of cutaneous melanoma
Source: Medicine (Baltimore). 2022 Sep 9;101(36):e30280. doi: 10.1097/MD.0000000000030280 (PMC10980369; doi:10.1097/MD.0000000000030280)
Supplement: Supplementary file 1 [file medi-101-e30280-s001.xls]

## Sheet: GeneCards-SearchResults-3
Gene Symbol	Description
RIPK1	Receptor Interacting Serine/Threonine Kinase 1
MLKL	Mixed Lineage Kinase Domain Like Pseudokinase
RIPK3	Receptor Interacting Serine/Threonine Kinase 3
ZBP1	Z-DNA Binding Protein 1
CASP8	Caspase 8
CYLD	CYLD Lysine 63 Deubiquitinase
TNF	Tumor Necrosis Factor
ITPK1	Inositol-Tetrakisphosphate 1-Kinase
IPMK	Inositol Polyphosphate Multikinase
MAP3K7	Mitogen-Activated Protein Kinase Kinase Kinase 7
TRPM7	Transient Receptor Potential Cation Channel Subfamily M Member 7
FADD	Fas Associated Via Death Domain
PELI1	Pellino E3 Ubiquitin Protein Ligase 1
PGLYRP1	Peptidoglycan Recognition Protein 1
SPATA2	Spermatogenesis Associated 2
CASP6	Caspase 6
TP53	Tumor Protein P53
TNFRSF1A	TNF Receptor Superfamily Member 1A
UCHL1	Ubiquitin C-Terminal Hydrolase L1
STING1	Stimulator Of Interferon Response CGAMP Interactor 1
SERTAD1	SERTA Domain Containing 1
TRAF2	TNF Receptor Associated Factor 2
MAPK14	Mitogen-Activated Protein Kinase 14
CFLAR	CASP8 And FADD Like Apoptosis Regulator
FAS	Fas Cell Surface Death Receptor
BIRC2	Baculoviral IAP Repeat Containing 2
AIFM1	Apoptosis Inducing Factor Mitochondria Associated 1
GSK3B	Glycogen Synthase Kinase 3 Beta
XIAP	X-Linked Inhibitor Of Apoptosis
MYC	MYC Proto-Oncogene, BHLH Transcription Factor
DNM1L	Dynamin 1 Like
PTGES3	Prostaglandin E Synthase 3
RB1	RB Transcriptional Corepressor 1
BRD4	Bromodomain Containing 4
DAPK1	Death Associated Protein Kinase 1
FKBP1A	FKBP Prolyl Isomerase 1A
MIR425	MicroRNA 425
SIRT2	Sirtuin 2
EZH2	Enhancer Of Zeste 2 Polycomb Repressive Complex 2 Subunit
CHMP4B	Charged Multivesicular Body Protein 4B
CXCL5	C-X-C Motif Chemokine Ligand 5
BCL2	BCL2 Apoptosis Regulator
AXL	AXL Receptor Tyrosine Kinase
MERTK	MER Proto-Oncogene, Tyrosine Kinase
TYRO3	TYRO3 Protein Tyrosine Kinase
SLC39A7	Solute Carrier Family 39 Member 7
USP22	Ubiquitin Specific Peptidase 22
SIRT3	Sirtuin 3
PANX1	Pannexin 1
PDCD6IP	Programmed Cell Death 6 Interacting Protein
FLOT1	Flotillin 1
FLOT2	Flotillin 2
DIABLO	Diablo IAP-Binding Mitochondrial Protein
FASN	Fatty Acid Synthase
SLC25A37	Solute Carrier Family 25 Member 37
TIMM50	Translocase Of Inner Mitochondrial Membrane 50
MIR7-1	MicroRNA 7-1
GNLY	Granulysin
PARP1	Poly(ADP-Ribose) Polymerase 1
HTRA2	HtrA Serine Peptidase 2
HSPA5	Heat Shock Protein Family A (Hsp70) Member 5
PRKAA2	Protein Kinase AMP-Activated Catalytic Subunit Alpha 2
PRKAA1	Protein Kinase AMP-Activated Catalytic Subunit Alpha 1
PITPNA	Phosphatidylinositol Transfer Protein Alpha
FASLG	Fas Ligand
TXN	Thioredoxin
RALBP1	RalA Binding Protein 1
TP53I3	Tumor Protein P53 Inducible Protein 3
GSDMD	Gasdermin D
PRKN	Parkin RBR E3 Ubiquitin Protein Ligase
TNFAIP3	TNF Alpha Induced Protein 3
HSP90AA1	Heat Shock Protein 90 Alpha Family Class A Member 1
TNFSF10	TNF Superfamily Member 10
HMGB1	High Mobility Group Box 1
STUB1	STIP1 Homology And U-Box Containing Protein 1
CDC37	Cell Division Cycle 37, HSP90 Cochaperone
NFKB1	Nuclear Factor Kappa B Subunit 1
RELA	RELA Proto-Oncogene, NF-KB Subunit
TRPC6	Transient Receptor Potential Cation Channel Subfamily C Member 6
SIRT5	Sirtuin 5
MIR21	MicroRNA 21
AURKA	Aurora Kinase A
MYH9	Myosin Heavy Chain 9
PLK1	Polo Like Kinase 1
TNFRSF10B	TNF Receptor Superfamily Member 10b
CASP10	Caspase 10
SQSTM1	Sequestosome 1
TNFRSF10A	TNF Receptor Superfamily Member 10a
SOAT1	Sterol O-Acyltransferase 1
HGF	Hepatocyte Growth Factor
SRC	SRC Proto-Oncogene, Non-Receptor Tyrosine Kinase
ANXA1	Annexin A1
CASP2	Caspase 2
MIF	Macrophage Migration Inhibitory Factor
FPR1	Formyl Peptide Receptor 1
BCL2L1	BCL2 Like 1
KL	Klotho
TNFRSF21	TNF Receptor Superfamily Member 21
BMI1	BMI1 Proto-Oncogene, Polycomb Ring Finger
SFTPA1	Surfactant Protein A1
BBC3	BCL2 Binding Component 3
ZNF7	Zinc Finger Protein 7
AVEN	Apoptosis And Caspase Activation Inhibitor
PTEN	Phosphatase And Tensin Homolog
ESR2	Estrogen Receptor 2
GSK3A	Glycogen Synthase Kinase 3 Alpha
C5	Complement C5
SP1	Sp1 Transcription Factor
C9	Complement C9
C6	Complement C6
C7	Complement C7
CD74	CD74 Molecule
ATG5	Autophagy Related 5
EGR1	Early Growth Response 1
NOX4	NADPH Oxidase 4
AIFM2	Apoptosis Inducing Factor Mitochondria Associated 2
MKRN1	Makorin Ring Finger Protein 1
UHRF1	Ubiquitin Like With PHD And Ring Finger Domains 1
RCN1	Reticulocalbin 1
TNFSF12	TNF Superfamily Member 12
PAK1	P21 (RAC1) Activated Kinase 1
SGK1	Serum/Glucocorticoid Regulated Kinase 1
CDC7	Cell Division Cycle 7
CERK	Ceramide Kinase
CTSB	Cathepsin B
CD40LG	CD40 Ligand
BID	BH3 Interacting Domain Death Agonist
OGT	O-Linked N-Acetylglucosamine (GlcNAc) Transferase
ID1	Inhibitor Of DNA Binding 1, HLH Protein
IFNB1	Interferon Beta 1
MIR155	MicroRNA 155
CTSD	Cathepsin D
CLEC7A	C-Type Lectin Domain Containing 7A
OTULIN	OTU Deubiquitinase With Linear Linkage Specificity
TP63	Tumor Protein P63
PADI4	Peptidyl Arginine Deiminase 4
IL1A	Interleukin 1 Alpha
MIR22	MicroRNA 22
MIR221	MicroRNA 221
MIR214	MicroRNA 214
MIR101-1	MicroRNA 101-1
MIR485	MicroRNA 485
MIR101-2	MicroRNA 101-2
STAT3	Signal Transducer And Activator Of Transcription 3
HPRT1	Hypoxanthine Phosphoribosyltransferase 1
TRIM24	Tripartite Motif Containing 24
FAP	Fibroblast Activation Protein Alpha
TGFBR1	Transforming Growth Factor Beta Receptor 1
ACVR1B	Activin A Receptor Type 1B
UBR2	Ubiquitin Protein Ligase E3 Component N-Recognin 2
CCL2	C-C Motif Chemokine Ligand 2
GPX4	Glutathione Peroxidase 4
LAMP2	Lysosomal Associated Membrane Protein 2
MPRIP	Myosin Phosphatase Rho Interacting Protein
MTOR	Mechanistic Target Of Rapamycin Kinase
BRAF	B-Raf Proto-Oncogene, Serine/Threonine Kinase
ACHE	Acetylcholinesterase (Cartwright Blood Group)
TRADD	TNFRSF1A Associated Via Death Domain
CXCL1	C-X-C Motif Chemokine Ligand 1
SHARPIN	SHANK Associated RH Domain Interactor
VIL1	Villin 1
MAPK1	Mitogen-Activated Protein Kinase 1
CBL	Cbl Proto-Oncogene
MAPK8	Mitogen-Activated Protein Kinase 8
GSN	Gelsolin
RARG	Retinoic Acid Receptor Gamma
CTSH	Cathepsin H
CTSL	Cathepsin L
CTSS	Cathepsin S
TNFRSF25	TNF Receptor Superfamily Member 25
DSTYK	Dual Serine/Threonine And Tyrosine Protein Kinase
RNF31	Ring Finger Protein 31
IKBKB	Inhibitor Of Nuclear Factor Kappa B Kinase Subunit Beta
CHUK	Component Of Inhibitor Of Nuclear Factor Kappa B Kinase Complex
TLR3	Toll Like Receptor 3
BUB1B	BUB1 Mitotic Checkpoint Serine/Threonine Kinase B
IRAK1	Interleukin 1 Receptor Associated Kinase 1
EIF2AK3	Eukaryotic Translation Initiation Factor 2 Alpha Kinase 3
MAPK3	Mitogen-Activated Protein Kinase 3
TBK1	TANK Binding Kinase 1
IKBKG	Inhibitor Of Nuclear Factor Kappa B Kinase Regulatory Subunit Gamma
BDNF	Brain Derived Neurotrophic Factor
BIRC3	Baculoviral IAP Repeat Containing 3
HSPA8	Heat Shock Protein Family A (Hsp70) Member 8
TAB2	TGF-Beta Activated Kinase 1 (MAP3K7) Binding Protein 2
BECN1	Beclin 1
XBP1	X-Box Binding Protein 1
TICAM1	Toll Like Receptor Adaptor Molecule 1
UBC	Ubiquitin C
RBCK1	RANBP2-Type And C3HC4-Type Zinc Finger Containing 1
SOX17	SRY-Box Transcription Factor 17
TAB1	TGF-Beta Activated Kinase 1 (MAP3K7) Binding Protein 1
BNIP3	BCL2 Interacting Protein 3
HSPA4	Heat Shock Protein Family A (Hsp70) Member 4
EIF2A	Eukaryotic Translation Initiation Factor 2A
TNIP1	TNFAIP3 Interacting Protein 1
TAB3	TGF-Beta Activated Kinase 1 (MAP3K7) Binding Protein 3
AGFG1	ArfGAP With FG Repeats 1
MIB2	MIB E3 Ubiquitin Protein Ligase 2
TNIP2	TNFAIP3 Interacting Protein 2
H1-5	H1.5 Linker Histone, Cluster Member
DIRAS3	DIRAS Family GTPase 3
C20orf204	Chromosome 20 Open Reading Frame 204
EGFR	Epidermal Growth Factor Receptor
FLT3	Fms Related Receptor Tyrosine Kinase 3
JAK1	Janus Kinase 1
IDH2	Isocitrate Dehydrogenase (NADP(+)) 2
IDH1	Isocitrate Dehydrogenase (NADP(+)) 1
HMOX1	Heme Oxygenase 1
CAD	Carbamoyl-Phosphate Synthetase 2, Aspartate Transcarbamylase, And Dihydroorotase
CASP1	Caspase 1
G6PD	Glucose-6-Phosphate Dehydrogenase
NPM1	Nucleophosmin 1
MMP13	Matrix Metallopeptidase 13
TPM1	Tropomyosin 1
VIM	Vimentin
TSC2	TSC Complex Subunit 2
APC	APC Regulator Of WNT Signaling Pathway
BAX	BCL2 Associated X, Apoptosis Regulator
AHR	Aryl Hydrocarbon Receptor
ATP2A1	ATPase Sarcoplasmic/Endoplasmic Reticulum Ca2+ Transporting 1
ACTB	Actin Beta
NFE2L2	Nuclear Factor, Erythroid 2 Like 2
NQO1	NAD(P)H Quinone Dehydrogenase 1
MAPKAPK2	MAPK Activated Protein Kinase 2
KIF11	Kinesin Family Member 11
SLC16A1	Solute Carrier Family 16 Member 1
TNNT2	Troponin T2, Cardiac Type
PRDX1	Peroxiredoxin 1
VCP	Valosin Containing Protein
YWHAE	Tyrosine 3-Monooxygenase/Tryptophan 5-Monooxygenase Activation Protein Epsilon
YWHAG	Tyrosine 3-Monooxygenase/Tryptophan 5-Monooxygenase Activation Protein Gamma
EEF2	Eukaryotic Translation Elongation Factor 2
KRT18	Keratin 18
NOD2	Nucleotide Binding Oligomerization Domain Containing 2
PIKFYVE	Phosphoinositide Kinase, FYVE-Type Zinc Finger Containing
SLC25A1	Solute Carrier Family 25 Member 1
RPL11	Ribosomal Protein L11
RPS19	Ribosomal Protein S19
DDX5	DEAD-Box Helicase 5
DDX3X	DEAD-Box Helicase 3 X-Linked
BAP1	BRCA1 Associated Protein 1
KRT14	Keratin 14
LEF1	Lymphoid Enhancer Binding Factor 1
HNRNPA2B1	Heterogeneous Nuclear Ribonucleoprotein A2/B1
HSPA9	Heat Shock Protein Family A (Hsp70) Member 9
HSPD1	Heat Shock Protein Family D (Hsp60) Member 1
KRT5	Keratin 5
NLRP3	NLR Family Pyrin Domain Containing 3
LRP1	LDL Receptor Related Protein 1
PINK1	PTEN Induced Kinase 1
KRT8	Keratin 8
SLC25A13	Solute Carrier Family 25 Member 13
TRAF3	TNF Receptor Associated Factor 3
TNFRSF1B	TNF Receptor Superfamily Member 1B
TRAF6	TNF Receptor Associated Factor 6
PRPS1	Phosphoribosyl Pyrophosphate Synthetase 1
RPL5	Ribosomal Protein L5
COPB2	COPI Coat Complex Subunit Beta 2
ARHGEF2	Rho/Rac Guanine Nucleotide Exchange Factor 2
CALM2	Calmodulin 2
CALM1	Calmodulin 1
CLTC	Clathrin Heavy Chain
ATF4	Activating Transcription Factor 4
EIF4EBP1	Eukaryotic Translation Initiation Factor 4E Binding Protein 1
HNRNPA1	Heterogeneous Nuclear Ribonucleoprotein A1
HSP90AB1	Heat Shock Protein 90 Alpha Family Class B Member 1
IKBKE	Inhibitor Of Nuclear Factor Kappa B Kinase Subunit Epsilon
KRT6A	Keratin 6A
PKP2	Plakophilin 2
PPP1CB	Protein Phosphatase 1 Catalytic Subunit Beta
PARK7	Parkinsonism Associated Deglycase
MYH14	Myosin Heavy Chain 14
MYO6	Myosin VI
UGDH	UDP-Glucose 6-Dehydrogenase
TPM2	Tropomyosin 2
TPM3	Tropomyosin 3
UBE2D3	Ubiquitin Conjugating Enzyme E2 D3
PRSS1	Serine Protease 1
RANBP2	RAN Binding Protein 2
RIPK2	Receptor Interacting Serine/Threonine Kinase 2
TUBA4A	Tubulin Alpha 4a
XRCC6	X-Ray Repair Cross Complementing 6
CCT5	Chaperonin Containing TCP1 Subunit 5
AFG3L2	AFG3 Like Matrix AAA Peptidase Subunit 2
EMD	Emerin
FLNC	Filamin C
FUS	FUS RNA Binding Protein
KRT19	Keratin 19
GBE1	1,4-Alpha-Glucan Branching Enzyme 1
KRT1	Keratin 1
LGALS3	Galectin 3
PABPN1	Poly(A) Binding Protein Nuclear 1
OPTN	Optineurin
MYO5A	Myosin VA
MAP1B	Microtubule Associated Protein 1B
PKM	Pyruvate Kinase M1/2
PPM1B	Protein Phosphatase, Mg2+/Mn2+ Dependent 1B
HSPA1A	Heat Shock Protein Family A (Hsp70) Member 1A
IL4	Interleukin 4
SLC25A5	Solute Carrier Family 25 Member 5
TUBB4B	Tubulin Beta 4B Class IVb
ULK1	Unc-51 Like Autophagy Activating Kinase 1
TUBB4A	Tubulin Beta 4A Class IVa
TUFM	Tu Translation Elongation Factor, Mitochondrial
UBE2L3	Ubiquitin Conjugating Enzyme E2 L3
S100A10	S100 Calcium Binding Protein A10
STK38	Serine/Threonine Kinase 38
TET2	Tet Methylcytosine Dioxygenase 2
RPL35	Ribosomal Protein L35
PFKL	Phosphofructokinase, Liver Type
RPS10	Ribosomal Protein S10
XRCC5	X-Ray Repair Cross Complementing 5
CALM3	Calmodulin 3
AHSG	Alpha 2-HS Glycoprotein
LITAF	Lipopolysaccharide Induced TNF Factor
KRT16	Keratin 16
NUP214	Nucleoporin 214
NRIP1	Nuclear Receptor Interacting Protein 1
KLF6	Kruppel Like Factor 6
SFPQ	Splicing Factor Proline And Glutamine Rich
PSMA3	Proteasome 20S Subunit Alpha 3
S100A4	S100 Calcium Binding Protein A4
RPL15	Ribosomal Protein L15
RPS14	Ribosomal Protein S14
RPS20	Ribosomal Protein S20
RPS6	Ribosomal Protein S6
RPS3	Ribosomal Protein S3
ACTC1	Actin Alpha Cardiac Muscle 1
AP2B1	Adaptor Related Protein Complex 2 Subunit Beta 1
COPA	COPI Coat Complex Subunit Alpha
ASIC1	Acid Sensing Ion Channel Subunit 1
BANF1	BAF Nuclear Assembly Factor 1
EEF1A1	Eukaryotic Translation Elongation Factor 1 Alpha 1
FLII	FLII Actin Remodeling Protein
KRT10	Keratin 10
KHDRBS1	KH RNA Binding Domain Containing, Signal Transduction Associated 1
HNRNPU	Heterogeneous Nuclear Ribonucleoprotein U
KRT7	Keratin 7
LGALS1	Galectin 1
PCM1	Pericentriolar Material 1
NSUN2	NOP2/Sun RNA Methyltransferase 2
MYO1C	Myosin IC
MAP1LC3A	Microtubule Associated Protein 1 Light Chain 3 Alpha
LTBP1	Latent Transforming Growth Factor Beta Binding Protein 1
PABPC1	Poly(A) Binding Protein Cytoplasmic 1
NDUFA4	NDUFA4 Mitochondrial Complex Associated
SLC25A6	Solute Carrier Family 25 Member 6
PYCARD	PYD And CARD Domain Containing
SLC25A10	Solute Carrier Family 25 Member 10
TRIM28	Tripartite Motif Containing 28
TANK	TRAF Family Member Associated NFKB Activator
PLEC	Plectin
RBMX	RNA Binding Motif Protein X-Linked
RNGTT	RNA Guanylyltransferase And 5'-Phosphatase
S100A6	S100 Calcium Binding Protein A6
TCOF1	Treacle Ribosome Biogenesis Factor 1
RPL10A	Ribosomal Protein L10a
RPS17	Ribosomal Protein S17
PNKD	PNKD Metallo-Beta-Lactamase Domain Containing
RPL22	Ribosomal Protein L22
RPL27	Ribosomal Protein L27
RPS24	Ribosomal Protein S24
RPL13A	Ribosomal Protein L13a
RPS27	Ribosomal Protein S27
TUBA1B	Tubulin Alpha 1b
VDAC2	Voltage Dependent Anion Channel 2
XRN2	5'-3' Exoribonuclease 2
DDX17	DEAD-Box Helicase 17
CADM1	Cell Adhesion Molecule 1
CNBP	CCHC-Type Zinc Finger Nucleic Acid Binding Protein
DNAJA1	DnaJ Heat Shock Protein Family (Hsp40) Member A1
AGO2	Argonaute RISC Catalytic Component 2
AP2S1	Adaptor Related Protein Complex 2 Subunit Sigma 1
CALU	Calumenin
CCT3	Chaperonin Containing TCP1 Subunit 3
CAPZA1	Capping Actin Protein Of Muscle Z-Line Subunit Alpha 1
EIF4B	Eukaryotic Translation Initiation Factor 4B
DYNLL1	Dynein Light Chain LC8-Type 1
ELAVL1	ELAV Like RNA Binding Protein 1
IL24	Interleukin 24
IQSEC1	IQ Motif And Sec7 Domain ArfGEF 1
IGF2BP3	Insulin Like Growth Factor 2 MRNA Binding Protein 3
CUL4A	Cullin 4A
PAWR	Pro-Apoptotic WT1 Regulator
PCBP1	Poly(RC) Binding Protein 1
MYL6	Myosin Light Chain 6
NCL	Nucleolin
KRT2	Keratin 2
PDIA4	Protein Disulfide Isomerase Family A Member 4
SLC30A9	Solute Carrier Family 30 Member 9
TUBB6	Tubulin Beta 6 Class V
TNFRSF8	TNF Receptor Superfamily Member 8
SVIL	Supervillin
PRPF8	Pre-MRNA Processing Factor 8
RPL3	Ribosomal Protein L3
RPL9	Ribosomal Protein L9
RPS13	Ribosomal Protein S13
RPL12	Ribosomal Protein L12
RPL13	Ribosomal Protein L13
RPL23A	Ribosomal Protein L23a
RPL4	Ribosomal Protein L4
RPL7	Ribosomal Protein L7
RPL7A	Ribosomal Protein L7a
RPS12	Ribosomal Protein S12
RPL26	Ribosomal Protein L26
RPS26	Ribosomal Protein S26
RPS29	Ribosomal Protein S29
SNRPE	Small Nuclear Ribonucleoprotein Polypeptide E
SRSF1	Serine And Arginine Rich Splicing Factor 1
CCNT1	Cyclin T1
CAPN7	Calpain 7
CEP170	Centrosomal Protein 170
BCLAF1	BCL2 Associated Transcription Factor 1
KRT9	Keratin 9
DNAJA2	DnaJ Heat Shock Protein Family (Hsp40) Member A2
IVNS1ABP	Influenza Virus NS1A Binding Protein
MVP	Major Vault Protein
NME8	NME/NM23 Family Member 8
PDLIM7	PDZ And LIM Domain 7
MPP1	Membrane Palmitoylated Protein 1
HNRNPF	Heterogeneous Nuclear Ribonucleoprotein F
IGF2BP1	Insulin Like Growth Factor 2 MRNA Binding Protein 1
TPM4	Tropomyosin 4
RFWD3	Ring Finger And WD Repeat Domain 3
SRSF9	Serine And Arginine Rich Splicing Factor 9
TCP1	T-Complex 1
RIOK1	RIO Kinase 1
PSMC4	Proteasome 26S Subunit, ATPase 4
RPLP1	Ribosomal Protein Lateral Stalk Subunit P1
RPS23	Ribosomal Protein S23
RPLP2	Ribosomal Protein Lateral Stalk Subunit P2
RPS16	Ribosomal Protein S16
TUBA1C	Tubulin Alpha 1c
CCT6A	Chaperonin Containing TCP1 Subunit 6A
CCT8	Chaperonin Containing TCP1 Subunit 8
BAG2	BAG Cochaperone 2
ATAD3A	ATPase Family AAA Domain Containing 3A
HOOK1	Hook Microtubule Tethering Protein 1
HNRNPH1	Heterogeneous Nuclear Ribonucleoprotein H1
HNRNPL	Heterogeneous Nuclear Ribonucleoprotein L
HNRNPM	Heterogeneous Nuclear Ribonucleoprotein M
KRT86	Keratin 86
MYO1D	Myosin ID
PDIA6	Protein Disulfide Isomerase Family A Member 6
RCC2	Regulator Of Chromosome Condensation 2
TRA2A	Transformer 2 Alpha Homolog
SRSF3	Serine And Arginine Rich Splicing Factor 3
RPL23	Ribosomal Protein L23
RPL6	Ribosomal Protein L6
RPS18	Ribosomal Protein S18
RPL28	Ribosomal Protein L28
SF1	Splicing Factor 1
PREB	Prolactin Regulatory Element Binding
SRSF7	Serine And Arginine Rich Splicing Factor 7
SRSF6	Serine And Arginine Rich Splicing Factor 6
WDR77	WD Repeat Domain 77
CPSF6	Cleavage And Polyadenylation Specific Factor 6
AMBRA1	Autophagy And Beclin 1 Regulator 1
CARD6	Caspase Recruitment Domain Family Member 6
CLINT1	Clathrin Interactor 1
COPS2	COP9 Signalosome Subunit 2
ADAMTSL4	ADAMTS Like 4
ADRM1	ADRM1 26S Proteasome Ubiquitin Receptor
FIP1L1	Factor Interacting With PAPOLA And CPSF1
FAF2	Fas Associated Factor Family Member 2
GOSR1	Golgi SNAP Receptor Complex Member 1
HSPA1B	Heat Shock Protein Family A (Hsp70) Member 1B
MYL12A	Myosin Light Chain 12A
MYL6B	Myosin Light Chain 6B
MRPS12	Mitochondrial Ribosomal Protein S12
LRRFIP2	LRR Binding FLII Interacting Protein 2
PKP3	Plakophilin 3
MYCBP	MYC Binding Protein
HNRNPH3	Heterogeneous Nuclear Ribonucleoprotein H3
LARP1	La Ribonucleoprotein 1, Translational Regulator
TRIP6	Thyroid Hormone Receptor Interactor 6
TRA2B	Transformer 2 Beta Homolog
TWF1	Twinfilin Actin Binding Protein 1
SCYL2	SCY1 Like Pseudokinase 2
SSBP1	Single Stranded DNA Binding Protein 1
THRAP3	Thyroid Hormone Receptor Associated Protein 3
RPL34	Ribosomal Protein L34
RPL29	Ribosomal Protein L29
RPS4X	Ribosomal Protein S4 X-Linked
RPS8	Ribosomal Protein S8
SRSF4	Serine And Arginine Rich Splicing Factor 4
SYNCRIP	Synaptotagmin Binding Cytoplasmic RNA Interacting Protein
TMOD3	Tropomodulin 3
ZNF217	Zinc Finger Protein 217
ZFP36	ZFP36 Ring Finger Protein
ZNF24	Zinc Finger Protein 24
YBX1	Y-Box Binding Protein 1
CPSF3	Cleavage And Polyadenylation Specific Factor 3
DCD	Dermcidin
ALYREF	Aly/REF Export Factor
CDC42BPG	CDC42 Binding Protein Kinase Gamma
ATXN2L	Ataxin 2 Like
HELQ	Helicase, POLQ Like
GCC2	GRIP And Coiled-Coil Domain Containing 2
GTF3C3	General Transcription Factor IIIC Subunit 3
NUDT21	Nudix Hydrolase 21
MYO1B	Myosin IB
PLEKHA5	Pleckstrin Homology Domain Containing A5
OTUD4	OTU Deubiquitinase 4
RAI14	Retinoic Acid Induced 14
TXNIP	Thioredoxin Interacting Protein
TNRC6B	Trinucleotide Repeat Containing Adaptor 6B
PRPF40A	Pre-MRNA Processing Factor 40 Homolog A
RPL38	Ribosomal Protein L38
RPL17	Ribosomal Protein L17
RPS25	Ribosomal Protein S25
RPS27L	Ribosomal Protein S27 Like
SNRPF	Small Nuclear Ribonucleoprotein Polypeptide F
SRP14	Signal Recognition Particle 14
ZNF146	Zinc Finger Protein 146
ZC3HAV1	Zinc Finger CCCH-Type Containing, Antiviral 1
CPSF2	Cleavage And Polyadenylation Specific Factor 2
AKAP8L	A-Kinase Anchoring Protein 8 Like
ERH	ERH MRNA Splicing And Mitosis Factor
G3BP2	G3BP Stress Granule Assembly Factor 2
GLTP	Glycolipid Transfer Protein
FAM83D	Family With Sequence Similarity 83 Member D
GOLGA3	Golgin A3
ESYT2	Extended Synaptotagmin 2
HEMGN	Hemogen
HSPBAP1	HSPB1 Associated Protein 1
LIMCH1	LIM And Calponin Homology Domains 1
POF1B	POF1B Actin Binding Protein
MGA	MAX Dimerization Protein MGA
LACTB	Lactamase Beta
SEC16A	SEC16 Homolog A, Endoplasmic Reticulum Export Factor
TRAFD1	TRAF-Type Zinc Finger Domain Containing 1
SERBP1	SERPINE1 MRNA Binding Protein 1
RBM14	RNA Binding Motif Protein 14
WRNIP1	WRN Helicase Interacting Protein 1
VBP1	VHL Binding Protein 1
YTHDC1	YTH Domain Containing 1
CALML5	Calmodulin Like 5
HRNR	Hornerin
MLF2	Myeloid Leukemia Factor 2
UBL4A	Ubiquitin Like 4A
TANC2	Tetratricopeptide Repeat, Ankyrin Repeat And Coiled-Coil Containing 2
PNN	Pinin, Desmosome Associated Protein
SRSF10	Serine And Arginine Rich Splicing Factor 10
ZKSCAN4	Zinc Finger With KRAB And SCAN Domains 4
APOOL	Apolipoprotein O Like
CRTAM	Cytotoxic And Regulatory T Cell Molecule
CTAG2	Cancer/Testis Antigen 2
AKNA	AT-Hook Transcription Factor
KCTD5	Potassium Channel Tetramerization Domain Containing 5
PALMD	Palmdelphin
LRRC59	Leucine Rich Repeat Containing 59
TLE6	TLE Family Member 6, Subcortical Maternal Complex Member
PPP1R12C	Protein Phosphatase 1 Regulatory Subunit 12C
SRRM2	Serine/Arginine Repetitive Matrix 2
RBM25	RNA Binding Motif Protein 25
SP6	Sp6 Transcription Factor
ZSCAN20	Zinc Finger And SCAN Domain Containing 20
CHTOP	Chromatin Target Of PRMT1
ELP1	Elongator Acetyltransferase Complex Subunit 1
H1-2	H1.2 Linker Histone, Cluster Member
PGAM5	PGAM Family Member 5, Mitochondrial Serine/Threonine Protein Phosphatase
UBAP2	Ubiquitin Associated Protein 2
RPL39	Ribosomal Protein L39
CEP44	Centrosomal Protein 44
ATP5F1C	ATP Synthase F1 Subunit Gamma
GSDME	Gasdermin E
RHOXF2	Rhox Homeobox Family Member 2
TMEM44	Transmembrane Protein 44
ZAN	Zonadhesin
LZTS3	Leucine Zipper Tumor Suppressor Family Member 3
TMEM263	Transmembrane Protein 263
ZNF391	Zinc Finger Protein 391
H1-10	H1.10 Linker Histone
UTP11	UTP11 Small Subunit Processome Component
H2AC12	H2A Clustered Histone 12
OBI1	ORC Ubiquitin Ligase 1
H2BC12	H2B Clustered Histone 12
MAIP1	Matrix AAA Peptidase Interacting Protein 1
RBM14-RBM4	RBM14-RBM4 Readthrough
MIR148A	MicroRNA 148a
MIR137	MicroRNA 137
