# Supplementary material for: Identification of an endoplasmic reticulum stress-associated gene signature to predict the immune status and prognosis of cutaneous melanoma
Source: Medicine (Baltimore). 2022 Sep 9;101(36):e30280. doi: 10.1097/MD.0000000000030280 (PMC10980369; doi:10.1097/MD.0000000000030280)
Supplement: Supplementary file 6 [file medi-101-e30280-s006.xlsx]

## Sheet: gsea_report_for_l_1625543498600
Name	Size	FDR q-value
KEGG_PYRIMIDINE_METABOLISM	97	0
KEGG_NUCLEOTIDE_EXCISION_REPAIR	44	0.003
KEGG_RNA_POLYMERASE	28	0.002
KEGG_BASE_EXCISION_REPAIR	35	0.002
KEGG_AMINOACYL_TRNA_BIOSYNTHESIS	22	0.002
KEGG_PURINE_METABOLISM	153	0.002
KEGG_HOMOLOGOUS_RECOMBINATION	28	0.004
KEGG_ONE_CARBON_POOL_BY_FOLATE	17	0.005
KEGG_SELENOAMINO_ACID_METABOLISM	25	0.005
KEGG_OOCYTE_MEIOSIS	112	0.01
KEGG_GLYOXYLATE_AND_DICARBOXYLATE_METABOLISM	16	0.012
KEGG_DNA_REPLICATION	36	0.012
KEGG_CELL_CYCLE	123	0.012
KEGG_BASAL_TRANSCRIPTION_FACTORS	35	0.012
KEGG_MISMATCH_REPAIR	23	0.018
KEGG_LYSINE_DEGRADATION	44	0.033
KEGG_SPLICEOSOME	127	0.033
KEGG_PROGESTERONE_MEDIATED_OOCYTE_MATURATION	85	0.036
KEGG_CITRATE_CYCLE_TCA_CYCLE	31	0.046
KEGG_CHEMOKINE_SIGNALING_PATHWAY	188	0
KEGG_JAK_STAT_SIGNALING_PATHWAY	155	0
KEGG_NATURAL_KILLER_CELL_MEDIATED_CYTOTOXICITY	132	0
KEGG_CYTOKINE_CYTOKINE_RECEPTOR_INTERACTION	263	0
KEGG_TOLL_LIKE_RECEPTOR_SIGNALING_PATHWAY	102	0
KEGG_ANTIGEN_PROCESSING_AND_PRESENTATION	81	0
KEGG_VIRAL_MYOCARDITIS	68	0
KEGG_T_CELL_RECEPTOR_SIGNALING_PATHWAY	108	0
KEGG_CELL_ADHESION_MOLECULES_CAMS	131	0
KEGG_NOD_LIKE_RECEPTOR_SIGNALING_PATHWAY	62	0
KEGG_FC_GAMMA_R_MEDIATED_PHAGOCYTOSIS	96	0
KEGG_PRION_DISEASES	35	0
KEGG_LEUKOCYTE_TRANSENDOTHELIAL_MIGRATION	116	0
KEGG_COMPLEMENT_AND_COAGULATION_CASCADES	69	0
KEGG_APOPTOSIS	87	0
KEGG_B_CELL_RECEPTOR_SIGNALING_PATHWAY	75	0
KEGG_LEISHMANIA_INFECTION	69	0
KEGG_AUTOIMMUNE_THYROID_DISEASE	50	0
KEGG_SYSTEMIC_LUPUS_ERYTHEMATOSUS	56	0
KEGG_FC_EPSILON_RI_SIGNALING_PATHWAY	79	0
KEGG_HEMATOPOIETIC_CELL_LINEAGE	85	0
KEGG_CYTOSOLIC_DNA_SENSING_PATHWAY	54	0.001
KEGG_RIG_I_LIKE_RECEPTOR_SIGNALING_PATHWAY	70	0.001
KEGG_MAPK_SIGNALING_PATHWAY	266	0.001
KEGG_TRYPTOPHAN_METABOLISM	39	0.002
KEGG_TYPE_I_DIABETES_MELLITUS	41	0.002
KEGG_INTESTINAL_IMMUNE_NETWORK_FOR_IGA_PRODUCTION	45	0.002
KEGG_REGULATION_OF_ACTIN_CYTOSKELETON	213	0.003
KEGG_AMYOTROPHIC_LATERAL_SCLEROSIS_ALS	52	0.004
KEGG_PROTEASOME	46	0.004
KEGG_ENDOCYTOSIS	181	0.007
KEGG_NEUROACTIVE_LIGAND_RECEPTOR_INTERACTION	271	0.008
KEGG_VEGF_SIGNALING_PATHWAY	76	0.009
KEGG_ARACHIDONIC_ACID_METABOLISM	58	0.009
KEGG_GRAFT_VERSUS_HOST_DISEASE	37	0.009
KEGG_PRIMARY_IMMUNODEFICIENCY	35	0.009
KEGG_ALLOGRAFT_REJECTION	35	0.01
KEGG_ACUTE_MYELOID_LEUKEMIA	57	0.01
KEGG_ASTHMA	28	0.011
KEGG_ETHER_LIPID_METABOLISM	33	0.017
KEGG_VASCULAR_SMOOTH_MUSCLE_CONTRACTION	114	0.022
KEGG_PATHWAYS_IN_CANCER	324	0.035
KEGG_ADIPOCYTOKINE_SIGNALING_PATHWAY	66	0.036
KEGG_PATHOGENIC_ESCHERICHIA_COLI_INFECTION	56	0.039
KEGG_NICOTINATE_AND_NICOTINAMIDE_METABOLISM	24	0.038
KEGG_NEUROTROPHIN_SIGNALING_PATHWAY	126	0.041
