# Supplementary material for: Identification of an endoplasmic reticulum stress-associated gene signature to predict the immune status and prognosis of cutaneous melanoma
Source: Medicine (Baltimore). 2022 Sep 9;101(36):e30280. doi: 10.1097/MD.0000000000030280 (PMC10980369; doi:10.1097/MD.0000000000030280)
Supplement: Supplementary file 7 [file medi-101-e30280-s007.xls]

## Sheet: drugCor
lncRNA	Drug	Correleration	P-value
ZBP1	LDK-378	0.563547	2.75702e-06
ZBP1	Alectinib	0.531525	1.24315e-05
TNFRSF21	Etoposide	-0.506298	3.67173e-05
TNFRSF21	Teniposide	-0.466567	0.000171591
CD40LG	Irofulven	-0.46026	0.000215493
TNFRSF21	Melphalan	-0.459923	0.000218101
TNFRSF21	Ifosfamide	-0.457033	0.000241725
TNFRSF21	tfdu	-0.456654	0.000244987
DIABLO	Hydroxyurea	0.431828	0.000570756
TNFRSF21	Nitrogen mustard	-0.427477	0.000657652
TNFRSF21	Valrubicin	-0.424244	0.000729785
TNFRSF21	Uracil mustard	-0.416726	0.00092596
TNFRSF21	Lomustine	-0.416611	0.000929298
TNFRSF21	Epirubicin	-0.413669	0.00101852
TNFRSF21	Triethylenemelamine	-0.407569	0.00122847
CD40LG	Fluphenazine	0.404318	0.0013556
ZBP1	brigatinib	0.402318	0.00143953
TNFRSF21	BMN-673	-0.40027	0.00153033
TNFRSF21	Chlorambucil	-0.394787	0.0017991
TNFRSF21	Oxaliplatin	-0.387286	0.00223515
FASLG	Ifosfamide	0.386516	0.00228489
AURKA	Denileukin Diftitox Ontak	-0.383168	0.00251262
TNFRSF21	Thiotepa	-0.381649	0.00262251
DIABLO	Cytarabine	0.380718	0.0026919
TNFRSF21	Axitinib	-0.378605	0.0028556
TNFRSF21	Irinotecan	-0.374237	0.00322227
TNFRSF21	DAUNORUBICIN	-0.372826	0.00334932
ZBP1	PF-06463922	0.368386	0.00377852
TNFRSF21	Idarubicin	-0.366208	0.00400642
TNFRSF21	Carmustine	-0.362684	0.00440083
TNFRSF21	Daunorubicin	-0.361433	0.00454888
ZBP1	Estramustine	0.357921	0.00498828
TNFRSF21	Pipobroman	-0.354583	0.00544003
DIABLO	Cladribine	0.353442	0.00560242
TNFRSF21	DIGOXIN	-0.35181	0.00584226
ZBP1	Denileukin Diftitox Ontak	0.347659	0.00649329
TNFRSF21	Pemetrexed	-0.347327	0.00654798
TNFRSF21	Carboplatin	-0.347229	0.00656412
TNFRSF21	Raltitrexed	-0.345626	0.00683469
TNFRSF21	Mitoxantrone	-0.344672	0.00700017
TNFRSF21	Doxorubicin	-0.341757	0.00752784
TNFRSF21	Raloxifene	-0.341444	0.00758663
TNFRSF21	Hydroxyurea	-0.341403	0.00759431
DIABLO	Uracil mustard	0.331994	0.00955661
TNFRSF21	Topotecan	-0.331159	0.00975031
ZBP1	Tegafur	0.328443	0.0104041
TNFRSF21	Cobimetinib (isomer 1)	0.327543	0.010629
DIABLO	Fludarabine	0.325163	0.0112443
DIABLO	Triethylenemelamine	0.322713	0.0119093
TNFRSF21	Bendamustine	-0.32249	0.0119714
TNFRSF21	Isotretinoin	-0.319229	0.0129136
FASLG	LEE-011	0.317672	0.0133852
DIABLO	Chlorambucil	0.317651	0.0133917
DIABLO	Nelarabine	0.316721	0.0136808
CD40LG	Isotretinoin	0.314945	0.0142477
DIABLO	Dexrazoxane	0.312682	0.0149988
TNFRSF21	Cyclophosphamide	-0.312088	0.0152016
DIABLO	Idarubicin	0.312076	0.0152058
GNLY	Vemurafenib	0.311129	0.0155339
FASLG	Oxaliplatin	0.310995	0.015581
DIABLO	JNJ-42756493	-0.310754	0.0156656
ZBP1	Isotretinoin	0.310576	0.0157285
CD40LG	Eribulin mesilate	0.310388	0.015795
FASLG	Palbociclib	0.310146	0.0158809
AURKA	Nelarabine	0.30867	0.0164147
ZBP1	Oxaliplatin	0.308666	0.0164161
TNFRSF21	Cisplatin	-0.307254	0.0169407
TNFRSF21	Dexrazoxane	-0.305283	0.0176971
ZBP1	Dromostanolone Propionate	0.304501	0.0180053
TNFRSF21	Parthenolide	-0.303272	0.0184983
TNFRSF21	Asparaginase	-0.302454	0.0188329
GNLY	Dabrafenib	0.302245	0.0189196
ZBP1	gilteritinib	0.30096	0.0194576
TNFRSF21	Fulvestrant	-0.300835	0.0195108
CD40LG	Dasatinib	-0.298443	0.0205497
ZBP1	ETHINYL ESTRADIOL	0.297892	0.0207955
TNFRSF21	Arsenic trioxide	-0.294966	0.0221435
DIABLO	Irinotecan	0.292938	0.0231206
ZBP1	Irofulven	-0.292388	0.0233921
TNFRSF21	Nandrolone phenpropionate	-0.291115	0.0240299
DIABLO	tfdu	0.289447	0.0248883
DIABLO	Clofarabine	0.287085	0.0261474
ZBP1	Belinostat	0.286652	0.026384
ZBP1	Imiquimod	0.286159	0.0266552
TNFRSF21	Cytarabine	-0.284213	0.0277502
DIABLO	Gemcitabine	0.283833	0.0279687
AURKA	6-Thioguanine	0.281915	0.0290917
TNFRSF21	ARSENIC TRIOXIDE	-0.28183	0.0291423
ZBP1	Tamoxifen	0.279908	0.0303073
TNFRSF21	Trametinib	0.279144	0.0307809
DIABLO	7-Ethyl-10-hydroxycamptothecin	0.279079	0.0308216
TNFRSF21	Tamoxifen	-0.279011	0.0308641
TNFRSF21	Floxuridine	-0.278852	0.0309641
DIABLO	Thiotepa	0.278801	0.030996
ZBP1	Ixabepilone	0.278637	0.0310989
CD40LG	Paclitaxel	0.278428	0.0312308
GNLY	Abiraterone	-0.275029	0.0334407
DIABLO	Vinorelbine	-0.274129	0.0340472
GNLY	brigatinib	-0.272936	0.0348652
ZBP1	Raloxifene	0.272042	0.0354891
TNFRSF21	7-Ethyl-10-hydroxycamptothecin	-0.271324	0.0359966
TNFRSF21	MITOXANTRONE	-0.270877	0.0363156
ZBP1	Palbociclib	0.270533	0.0365622
TNFRSF21	Dromostanolone Propionate	-0.269453	0.0373475
AURKA	Isotretinoin	-0.269061	0.0376358
DIABLO	Floxuridine	0.267606	0.0387222
CD40LG	Bisacodyl, active ingredient of Viraplex	-0.267573	0.0387473
TNFRSF21	ARRY-162	0.26692	0.039243
TNFRSF21	Mitomycin	-0.265006	0.0407277
ZBP1	Fluphenazine	0.264099	0.0414474
CD40LG	Megestrol acetate	0.26377	0.0417111
DIABLO	Pemetrexed	0.262469	0.0427673
DIABLO	Topotecan	0.257957	0.0466007
GNLY	Dasatinib	-0.25718	0.0472884
ZBP1	Eribulin mesilate	0.257104	0.0473562
ZBP1	NMS-E628	0.25575	0.048576
TNFRSF21	Nelfinavir	-0.255491	0.0488119
ZBP1	Imatinib	0.254933	0.0493246
